# Supplementary material for: Integrated single-cell and bulk RNA dequencing to identify and validate prognostic genes related to T Cell senescence in acute myeloid leukemia
Source: Front Bioinform. 2025 Jun 25;5:1606284. doi: 10.3389/fbinf.2025.1606284 (PMC12238043; doi:10.3389/fbinf.2025.1606284)
Supplement: Supplementary file 1 [file Table2.xlsx]

## Sheet: Sheet1
Supplementary Table S2. The marker gene of the different cell types
No.	Cell Type	Genes
1	Macrophage	TIMP1, SELENOP
2	Progenitor cell	SELL, IGLL1
3	Myeloid cell	FTU4, RETN, CLEC5A
4	T cell	CD3E, CD2, IL32, IL7R, CD3D, CD8A, BCL11B
5	Monocyte	LILRB2, MAFB, GOS2, CD163, CD93, FGR
6	Granulocyte-monocyte progenitor	CPA3
7	Natural killer T (NKT) cell	FUS, TUBB
8	Erythroid lineage cell	AHS, HBA1, HBB, HBD
9	Regulatory T(Treg) cell	IKZF2, IL2RA
10	Hematopoietic stem cell/nHematopoietic progenitor cell	MEIS1, MMRN1
11	Plasma cell	SDC1, TNFRSF17
12	B cell	MS4A1, PAX5
13	Plasmacytoid dendritic cell	LILRA4, GZMB
14	Granulocyte	RETN, PRTN3
15	good manufacturing practice cells (GMP)	CD47, SOX4, MPO
