# Supplementary material for: Integrated single-cell and bulk RNA dequencing to identify and validate prognostic genes related to T Cell senescence in acute myeloid leukemia
Source: Front Bioinform. 2025 Jun 25;5:1606284. doi: 10.3389/fbinf.2025.1606284 (PMC12238043; doi:10.3389/fbinf.2025.1606284)
Supplement: Supplementary file 2 [file Table3.xlsx]

## Sheet: Sheet1
Supplementary Table S3.Information on the control group and AML patients used for bone marrow sample collection at Suzhou Yongding Hospital
Sample number	Group	Age	Sex	Ethnicity	Treatment history
1	AML	45	Male	Han nationality	No
2		50	Male	Han nationality	No
3		63	Male	Han nationality	No
4		58	Male	Han nationality	No
5		34	Male	Han nationality	No
1	Control	48	Male	Han nationality	No
2		52	Male	Han nationality	No
3		59	Male	Han nationality	No
4		65	Male	Han nationality	No
5		36	Male	Han nationality	No
