# Supplementary material for: Integrated single-cell and bulk RNA dequencing to identify and validate prognostic genes related to T Cell senescence in acute myeloid leukemia
Source: Front Bioinform. 2025 Jun 25;5:1606284. doi: 10.3389/fbinf.2025.1606284 (PMC12238043; doi:10.3389/fbinf.2025.1606284)
Supplement: Supplementary file 3 [file Table4.csv]

Supplementary Table S4. List of 517 differentially expressed genes between the control group and the AML group
	p_val	avg_log2FC	pct.1	pct.2	p_val_adj
TNFAIP3	0.000000000000000000000000000000000000000000000000000000000000000000000000000000000000000000000000000000000000000000000000000000000000000000000000000000000000000000000045361996382898	-2.642605007	0.107	0.567	0.000000000000000000000000000000000000000000000000000000000000000000000000000000000000000000000000000000000000000000000000000000000000000000000000000000000000000000862014017264211
TXNIP	0.00000000000000000000000000000000000000000000000000000000000000000000000000000000000000000000000000000000000000000000000000000000000000000000000696012966731635	-1.478623869	0.579	0.903	0.000000000000000000000000000000000000000000000000000000000000000000000000000000000000000000000000000000000000000000000000000000000000000000132263344068013
RPLP0	0.0000000000000000000000000000000000000000000000000000000000000000000000000000000000000000000000000000000000000000000000000000000000000000000000899835116562812	1.52724588156211	0.915	0.807	0.00000000000000000000000000000000000000000000000000000000000000000000000000000000000000000000000000000000000000000000000000000000000000000170995667200431
GAPDH	0.000000000000000000000000000000000000000000000000000000000000000000000000000000000000000000000000000000000000000000000000000000000000000000285159032908943	3.48992328294735	0.625	0.234	0.00000000000000000000000000000000000000000000000000000000000000000000000000000000000000000000000000000000000000000000000000000000000000541887710236865
MT-COX1	0.0000000000000000000000000000000000000000000000000000000000000000000000000000000000000000000000000000000000000000000000000000726243895729189	-1.021228019	0.853	0.982	0.00000000000000000000000000000000000000000000000000000000000000000000000000000000000000000000000000000000000000000000000138008127505418
FLT3	0.0000000000000000000000000000000000000000000000000000000000000000000000000000000000000000000000000000000000000000000000236741218801352	6.5875578005361	0.388	0.01	0.00000000000000000000000000000000000000000000000000000000000000000000000000000000000000000000000000000000000000000044987933808821
ETS1	0.00000000000000000000000000000000000000000000000000000000000000000000000000000000000000000000000000000000000000000000102324832822387	-1.264660034	0.426	0.829	0.0000000000000000000000000000000000000000000000000000000000000000000000000000000000000000000000000000000000000000194447879812383
HLA-DRA	0.000000000000000000000000000000000000000000000000000000000000000000000000000000000000000000000000000000227849786847046	3.12155705798449	0.452	0.085	0.00000000000000000000000000000000000000000000000000000000000000000000000000000000000000000000000000432982949945441
HLA-DRB1	0.00000000000000000000000000000000000000000000000000000000000000000000000000000000000000000000000810396141603636	3.83940820664836	0.367	0.032	0.000000000000000000000000000000000000000000000000000000000000000000000000000000000000000000153999578788939
MT-ND4	0.000000000000000000000000000000000000000000000000000000000000000000000000000000000000000000000117521609528908	-1.030894278	0.768	0.931	0.00000000000000000000000000000000000000000000000000000000000000000000000000000000000000000223326314587784
CD74	0.00000000000000000000000000000000000000000000000000000000000000000000000000000000000000000000161799047487971	2.61809681479682	0.479	0.127	0.0000000000000000000000000000000000000000000000000000000000000000000000000000000000000000307466729941391
ATP5L	0.00000000000000000000000000000000000000000000000000000000000000000000000000000000000000000794185319289015	1.85927402072088	0.641	0.357	0.000000000000000000000000000000000000000000000000000000000000000000000000000000000000150919036224492
RPS14P3	0.000000000000000000000000000000000000000000000000000000000000000000000000000000000000000162813736494065	-0.917117573	0.69	0.901	0.00000000000000000000000000000000000000000000000000000000000000000000000000000000000309394943459672
UBB	0.000000000000000000000000000000000000000000000000000000000000000000000000000000000000000419943137647465	1.37694107833505	0.731	0.411	0.00000000000000000000000000000000000000000000000000000000000000000000000000000000000798017944471478
PTPRC	0.00000000000000000000000000000000000000000000000000000000000000000000000000000000249279214847453	-0.935272913	0.633	0.866	0.0000000000000000000000000000000000000000000000000000000000000000000000000000473705291974615
PAFAH1B2	0.00000000000000000000000000000000000000000000000000000000000000000000000000000000399198645213784	2.90961054038984	0.373	0.061	0.0000000000000000000000000000000000000000000000000000000000000000000000000000758597185499753
MRPL57	0.00000000000000000000000000000000000000000000000000000000000000000000000000000000588110967318527	2.68000994319567	0.414	0.096	0.00000000000000000000000000000000000000000000000000000000000000000000000000011175872711954
RPL37	0.0000000000000000000000000000000000000000000000000000000000000000000000000000209584734465464	-0.747659381	0.841	0.943	0.000000000000000000000000000000000000000000000000000000000000000000000000398273870904721
ZFP36L2	0.00000000000000000000000000000000000000000000000000000000000000000000000000051427798674761	-1.191289391	0.527	0.776	0.00000000000000000000000000000000000000000000000000000000000000000000000977282458216483
AIF1	0.00000000000000000000000000000000000000000000000000000000000000000000000000422213381829041	2.6744638890937	0.376	0.074	0.0000000000000000000000000000000000000000000000000000000000000000000000802332089489727
H1F0	0.000000000000000000000000000000000000000000000000000000000000000000000000110867820783174	6.22451663703772	0.259	0.006	0.00000000000000000000000000000000000000000000000000000000000000000000210682119834265
RPL21P28	0.000000000000000000000000000000000000000000000000000000000000000000000000171036063223711	-1.375953812	0.337	0.621	0.00000000000000000000000000000000000000000000000000000000000000000000325019830944017
CD34	0.000000000000000000000000000000000000000000000000000000000000000000000000177800117930857	6.68039546619435	0.253	0.003	0.00000000000000000000000000000000000000000000000000000000000000000000337873564104007
TIMM8B	0.00000000000000000000000000000000000000000000000000000000000000000000000148511969330372	2.89211979152083	0.34	0.054	0.0000000000000000000000000000000000000000000000000000000000000000000282217295318506
GPX1	0.00000000000000000000000000000000000000000000000000000000000000000000000555846766990948	2.75216152384222	0.351	0.062	0.00000000000000000000000000000000000000000000000000000000000000000010562756113129
SARAF	0.0000000000000000000000000000000000000000000000000000000000000000000000294956949687682	-1.414528398	0.364	0.631	0.000000000000000000000000000000000000000000000000000000000000000000560506691491501
MEF2C	0.0000000000000000000000000000000000000000000000000000000000000000000000507626295970963	5.63628493147663	0.252	0.006	0.000000000000000000000000000000000000000000000000000000000000000000964642250233622
ACTG1	0.0000000000000000000000000000000000000000000000000000000000000000000000569380338411722	1.59437687686731	0.597	0.305	0.0000000000000000000000000000000000000000000000000000000000000000010819934570838
HLA-DPA1	0.0000000000000000000000000000000000000000000000000000000000000000000127426153707996	2.8178117868936	0.32	0.046	0.000000000000000000000000000000000000000000000000000000000000000242147919891304
XIST	0.000000000000000000000000000000000000000000000000000000000000000000052000367849107	6.69469428970832	0.238	0.004	0.00000000000000000000000000000000000000000000000000000000000000098816299023658
FYB1	0.0000000000000000000000000000000000000000000000000000000000000000000530650115402757	-1.340671414	0.252	0.564	0.00000000000000000000000000000000000000000000000000000000000000100839441429986
SAP18	0.00000000000000000000000000000000000000000000000000000000000000000199113719089301	1.94567296692671	0.471	0.18	0.0000000000000000000000000000000000000000000000000000000000000378375800385399
RPS7	0.00000000000000000000000000000000000000000000000000000000000000000493417324288308	0.797742844002428	0.891	0.787	0.0000000000000000000000000000000000000000000000000000000000000937640941345071
GSTP1	0.0000000000000000000000000000000000000000000000000000000000000000623449044375203	2.25935515048217	0.372	0.091	0.0000000000000000000000000000000000000000000000000000000000011847402190262
LYZ	0.0000000000000000000000000000000000000000000000000000000000000000972661666777168	-1.582320565	0.111	0.373	0.00000000000000000000000000000000000000000000000000000000000184834896537665
FAM30A	0.00000000000000000000000000000000000000000000000000000000000000958601225684254	6.32119258041788	0.222	0.004	0.000000000000000000000000000000000000000000000000000000000182162990916779
DBET	0.0000000000000000000000000000000000000000000000000000000000000378537711228908	2.05694639794403	0.403	0.121	0.000000000000000000000000000000000000000000000000000000000719335212648294
ITM2C	0.000000000000000000000000000000000000000000000000000000000000126133783280789	3.90075729253759	0.245	0.016	0.00000000000000000000000000000000000000000000000000000000239692028368484
PAN3	0.000000000000000000000000000000000000000000000000000000000000408375941555923	2.39181420962973	0.346	0.078	0.0000000000000000000000000000000000000000000000000000000077603680173872
MT-ND4L	0.00000000000000000000000000000000000000000000000000000000000212153718803409	-1.176117933	0.378	0.643	0.0000000000000000000000000000000000000000000000000000000403155711842118
IL7R	0.000000000000000000000000000000000000000000000000000000000101391484090391	-0.963252354	0.304	0.612	0.0000000000000000000000000000000000000000000000000000019267423721697
RGS1	0.0000000000000000000000000000000000000000000000000000000001414676628671	-2.579916008	0.038	0.225	0.0000000000000000000000000000000000000000000000000000026883099974635
ACAT1	0.0000000000000000000000000000000000000000000000000000000013222402797551	2.78016182152393	0.284	0.046	0.0000000000000000000000000000000000000000000000000000251265320361861
RPS5	0.0000000000000000000000000000000000000000000000000000000044505384015629	0.824597992720181	0.822	0.659	0.0000000000000000000000000000000000000000000000000000845735812448997
PSMA7	0.00000000000000000000000000000000000000000000000000000000780256120309627	1.6568991016015	0.482	0.209	0.000000000000000000000000000000000000000000000000000148272070542438
TMEM123	0.0000000000000000000000000000000000000000000000000000000235293600194366	1.28216831230076	0.633	0.396	0.000000000000000000000000000000000000000000000000000447128428449354
S100A8	0.00000000000000000000000000000000000000000000000000000544986566184186	-2.372867405	0.034	0.207	0.000000000000000000000000000000000000000000000000103563797171981
SLC35F2	0.00000000000000000000000000000000000000000000000000000800846373640679	4.46770265174269	0.206	0.009	0.000000000000000000000000000000000000000000000000152184836382938
TPM4	0.0000000000000000000000000000000000000000000000000000182145154849731	1.56865985496055	0.419	0.148	0.000000000000000000000000000000000000000000000000346130437760944
HOPX	0.0000000000000000000000000000000000000000000000000000307291932380135	2.01582395257952	0.323	0.077	0.00000000000000000000000000000000000000000000000058394685910197
TUBA1B	0.0000000000000000000000000000000000000000000000000000390582420627304	2.93615017121546	0.296	0.069	0.000000000000000000000000000000000000000000000000742223773918065
MT-COX2	0.0000000000000000000000000000000000000000000000000000473090526484174	-0.727654173	0.731	0.866	0.000000000000000000000000000000000000000000000000899013927477875
ENO1	0.000000000000000000000000000000000000000000000000000133200630143224	1.53057568988347	0.452	0.184	0.00000000000000000000000000000000000000000000000253121157461168
NFKBIA	0.00000000000000000000000000000000000000000000000000026437513779819	-1.504367338	0.204	0.445	0.00000000000000000000000000000000000000000000000502392074357901
HLA-DPB1	0.00000000000000000000000000000000000000000000000000111625045245884	2.59881802597054	0.267	0.045	0.0000000000000000000000000000000000000000000000212121073480753
BCL11A	0.00000000000000000000000000000000000000000000000000229516350775093	4.3152619679286	0.196	0.008	0.0000000000000000000000000000000000000000000000436149921377909
BTG1	0.0000000000000000000000000000000000000000000000000126774593355069	-1.142024189	0.332	0.579	0.000000000000000000000000000000000000000000000240909759752637
PIK3IP1	0.0000000000000000000000000000000000000000000000000330958796180266	-1.835207787	0.08	0.283	0.00000000000000000000000000000000000000000000062892100038136
PPIA	0.0000000000000000000000000000000000000000000000000770801489368807	1.11527689486616	0.665	0.459	0.00000000000000000000000000000000000000000000146475407024754
APLP2	0.000000000000000000000000000000000000000000000000175229595151425	2.03665098582931	0.328	0.091	0.00000000000000000000000000000000000000000000332988799666252
CDC42SE2	0.000000000000000000000000000000000000000000000000181913498560988	-1.160925005	0.253	0.515	0.00000000000000000000000000000000000000000000345690221315445
DDX3Y	0.000000000000000000000000000000000000000000000000309183256401352	-2.199394893	0.055	0.236	0.0000000000000000000000000000000000000000000058754094213949
PFN1	0.000000000000000000000000000000000000000000000000361315179084941	1.13328366592061	0.619	0.385	0.00000000000000000000000000000000000000000000686607234815114
SDHD	0.00000000000000000000000000000000000000000000000269570510640885	2.24842119847705	0.269	0.053	0.0000000000000000000000000000000000000000000512264841370874
STK17B	0.00000000000000000000000000000000000000000000000729035585542351	-1.067990043	0.481	0.688	0.000000000000000000000000000000000000000000138538632320613
YPEL5	0.0000000000000000000000000000000000000000000000233437294289296	-1.830465287	0.156	0.373	0.000000000000000000000000000000000000000000443600890337948
LRRC75A-AS1	0.000000000000000000000000000000000000000000000114637109770717	1.19051795067375	0.587	0.364	0.00000000000000000000000000000000000000000217844899697294
ARL4C	0.000000000000000000000000000000000000000000000285190113899709	-1.328629349	0.166	0.401	0.00000000000000000000000000000000000000000541946773443617
TPI1	0.000000000000000000000000000000000000000000000895982872511986	1.72901339376934	0.379	0.143	0.0000000000000000000000000000000000000000170263625263453
LEPROTL1	0.00000000000000000000000000000000000000000000184263316686497	-1.443654716	0.167	0.386	0.000000000000000000000000000000000000000035015558069935
ARCN1	0.00000000000000000000000000000000000000000000352131063728647	2.04627053128909	0.289	0.071	0.0000000000000000000000000000000000000000669154660403549
RHOA	0.00000000000000000000000000000000000000000000609061544135316	1.17353980952604	0.534	0.28	0.000000000000000000000000000000000000000115739965232034
TSPYL2	0.0000000000000000000000000000000000000000000067029898150249	-2.338014505	0.048	0.211	0.000000000000000000000000000000000000000127376915454918
TAGLN2	0.00000000000000000000000000000000000000000000799251883084349	1.78030940467797	0.369	0.135	0.000000000000000000000000000000000000000151881835342519
SELL	0.0000000000000000000000000000000000000000000344710878608144	-1.322539834	0.158	0.383	0.000000000000000000000000000000000000000655054082619056
ATP5G2	0.0000000000000000000000000000000000000000000379209384232277	1.41176445530231	0.422	0.181	0.000000000000000000000000000000000000000720611592856596
VAMP8	0.000000000000000000000000000000000000000000129785857602001	1.5298099460943	0.376	0.138	0.00000000000000000000000000000000000000246632065201083
H2AFY	0.000000000000000000000000000000000000000000197707494638044	1.58947818283646	0.339	0.109	0.00000000000000000000000000000000000000375703552060676
MT-ND5	0.000000000000000000000000000000000000000000231495346189605	-0.889377564	0.529	0.717	0.00000000000000000000000000000000000000439910606364106
PIK3R1	0.000000000000000000000000000000000000000000250438531961679	-1.408262392	0.262	0.475	0.00000000000000000000000000000000000000475908342286778
RBM38	0.000000000000000000000000000000000000000000676030803078357	-2.363598898	0.042	0.195	0.000000000000000000000000000000000000012846613350898
MT-COX3	0.000000000000000000000000000000000000000000933451151152691	-0.758892542	0.639	0.797	0.0000000000000000000000000000000000000177383722253546
SRGN	0.000000000000000000000000000000000000000000997941127323498	-1.047334949	0.572	0.734	0.0000000000000000000000000000000000000189638752425284
H3F3A	0.00000000000000000000000000000000000000000139789065852429	0.827312156447527	0.787	0.667	0.0000000000000000000000000000000000000265641161839371
IER2	0.00000000000000000000000000000000000000000189348118764477	1.78356496653814	0.335	0.114	0.0000000000000000000000000000000000000359818230088135
STMN1	0.00000000000000000000000000000000000000000191490124802699	2.2887258676757	0.266	0.066	0.000000000000000000000000000000000000036388868416257
PEBP1	0.00000000000000000000000000000000000000000241473327790227	1.30914806388109	0.443	0.207	0.0000000000000000000000000000000000000458871764799769
SLFN5	0.00000000000000000000000000000000000000000434801345363821	-1.066551322	0.213	0.452	0.000000000000000000000000000000000000082625299659487
CD3G	0.00000000000000000000000000000000000000000490709350561946	-1.149972593	0.194	0.432	0.0000000000000000000000000000000000000932494978872866
KLRK1	0.00000000000000000000000000000000000000000843428422112782	-1.645363343	0.096	0.287	0.000000000000000000000000000000000000160276703054092
RDX	0.0000000000000000000000000000000000000000177089133052941	2.59168459830382	0.213	0.033	0.000000000000000000000000000000000000336522479540504
C1orf228	0.0000000000000000000000000000000000000000182669528252813	3.42088255314619	0.184	0.018	0.00000000000000000000000000000000000034712690453882
SH3BGRL3	0.0000000000000000000000000000000000000000508428496882628	1.39754221512319	0.409	0.177	0.000000000000000000000000000000000000966166672626059
TALDO1	0.000000000000000000000000000000000000000103334741061352	2.63198018275779	0.201	0.027	0.00000000000000000000000000000000000196367008438888
HOXA9	0.000000000000000000000000000000000000000119222104804482	10.0643459432287	0.143	0	0.00000000000000000000000000000000000226557765759957
PDE4D	0.000000000000000000000000000000000000000196369687368207	-1.828038674	0.08	0.252	0.00000000000000000000000000000000000373161316905803
POMP	0.00000000000000000000000000000000000000128137407622925	1.45466880596997	0.385	0.16	0.0000000000000000000000000000000000243499515705844
NEGR1	0.00000000000000000000000000000000000000243590449729713	6.07807261633875	0.145	0.003	0.0000000000000000000000000000000000462894931621374
RPS4Y1	0.00000000000000000000000000000000000000261126884802299	-1.49159621	0.086	0.267	0.000000000000000000000000000000000049621941918981
CYBA	0.00000000000000000000000000000000000000278666462315589	1.90955568085924	0.299	0.096	0.0000000000000000000000000000000000529549878338314
NREP	0.0000000000000000000000000000000000000120387653579884	3.9822905734514	0.161	0.011	0.000000000000000000000000000000000228772658097854
CHEK1	0.0000000000000000000000000000000000000177374318013905	3.2741454076286	0.166	0.014	0.000000000000000000000000000000000337064416521823
STT3A	0.0000000000000000000000000000000000000306919747536222	3.40121371118729	0.166	0.014	0.000000000000000000000000000000000583239596243083
PHB2	0.0000000000000000000000000000000000000416452609671269	1.84792357732059	0.251	0.062	0.000000000000000000000000000000000791384894158312
CLIC1	0.0000000000000000000000000000000000000513309701318455	1.66547417318803	0.316	0.109	0.000000000000000000000000000000000975442425415461
S100A9	0.0000000000000000000000000000000000000515863731395441	-1.308955258	0.051	0.201	0.000000000000000000000000000000000980295848770757
TM9SF2	0.0000000000000000000000000000000000000613366363802713	1.84898458897625	0.275	0.08	0.0000000000000000000000000000000011655801011343
CUL5	0.0000000000000000000000000000000000000927785592833808	1.83317977915999	0.261	0.07	0.00000000000000000000000000000000176307096206209
LATS2	0.000000000000000000000000000000000000167731906820194	4.01543193488302	0.156	0.011	0.00000000000000000000000000000000318740942530414
MIF	0.000000000000000000000000000000000000238793269930177	1.20978805708529	0.496	0.285	0.00000000000000000000000000000000453778850848316
OXNAD1	0.000000000000000000000000000000000000643758261160464	-1.56425619	0.122	0.306	0.0000000000000000000000000000000122333382368323
OAF	0.000000000000000000000000000000000000650119288120425	5.41351744015369	0.139	0.004	0.0000000000000000000000000000000123542168321524
YBX1	0.000000000000000000000000000000000000898088156629228	0.742069699828537	0.774	0.645	0.0000000000000000000000000000000170663692404252
DYNLL1	0.00000000000000000000000000000000000129434897923073	2.34060438062318	0.203	0.037	0.0000000000000000000000000000000245965136523215
HSP90AB1	0.0000000000000000000000000000000000014170368679756	0.941877356747455	0.646	0.462	0.0000000000000000000000000000000269279516021404
EIF4A1	0.00000000000000000000000000000000000250740624789855	1.33266878822381	0.418	0.207	0.0000000000000000000000000000000476482409288162
PLEK	0.00000000000000000000000000000000000263510301604104	1.58440188505382	0.286	0.088	0.000000000000000000000000000000050074862613828
FAM107B	0.0000000000000000000000000000000000091491092336279	-1.094877103	0.209	0.42	0.000000000000000000000000000000173860522766631
SELENOH	0.0000000000000000000000000000000000111172947011755	1.19041694381624	0.423	0.203	0.000000000000000000000000000000211261951206439
SPN	0.0000000000000000000000000000000000175310921070672	1.03709020824631	0.424	0.195	0.000000000000000000000000000000333143343310598
IFITM2	0.0000000000000000000000000000000000853407007298816	1.26397197425837	0.401	0.188	0.00000000000000000000000000000162172933596994
PKM	0.0000000000000000000000000000000000942731433416308	1.80129526559432	0.258	0.075	0.00000000000000000000000000000179147254292101
SF3B1	0.000000000000000000000000000000000107569374028972	-0.857112994	0.532	0.68	0.00000000000000000000000000000204414081467255
TUBB	0.000000000000000000000000000000000126510493196003	2.08141770713186	0.246	0.07	0.00000000000000000000000000000240407890220365
ARF1	0.000000000000000000000000000000000147865287756319	1.33492321751754	0.32	0.119	0.00000000000000000000000000000280988406323333
NPDC1	0.000000000000000000000000000000000366964440202718	3.85409135457593	0.146	0.011	0.00000000000000000000000000000697342525717226
TKT	0.000000000000000000000000000000000397323292066713	1.62569428273617	0.283	0.094	0.00000000000000000000000000000755033451914376
ST3GAL4	0.00000000000000000000000000000000044451356758301	4.96054524011984	0.129	0.004	0.00000000000000000000000000000844709132477995
NRGN	0.000000000000000000000000000000000464028723185714	5.78706935725772	0.125	0.002	0.00000000000000000000000000000881793782669812
TCF4	0.000000000000000000000000000000000495915763354952	4.19900146108758	0.137	0.007	0.00000000000000000000000000000942388725103416
EI24	0.000000000000000000000000000000000655430163418554	2.70999053355855	0.167	0.022	0.0000000000000000000000000000124551393954428
H2AFX	0.000000000000000000000000000000000865013677817897	3.66515964381213	0.148	0.013	0.0000000000000000000000000000164378549195735
RNF125	0.00000000000000000000000000000000103405672965016	-1.360495265	0.178	0.364	0.0000000000000000000000000000196501800335419
KIT	0.00000000000000000000000000000000106791717795556	5.01085557557121	0.131	0.005	0.0000000000000000000000000000202936301326895
CXCR4	0.00000000000000000000000000000000114849035063248	-1.161203172	0.247	0.443	0.0000000000000000000000000000218247621330691
CLEC2D	0.00000000000000000000000000000000123045797299816	-0.959540473	0.299	0.503	0.000000000000000000000000000023382392860884
TWISTNB	0.00000000000000000000000000000000188663194510043	1.65152597180794	0.254	0.076	0.0000000000000000000000000000358516668527435
MT-ND6	0.00000000000000000000000000000000232672165821673	-1.091628734	0.304	0.499	0.0000000000000000000000000000442146916710926
SYNE2	0.00000000000000000000000000000000300832661012051	-0.802223835	0.331	0.562	0.0000000000000000000000000000571672305721201
EAF2	0.00000000000000000000000000000000383429141456824	3.57754203289828	0.14	0.01	0.0000000000000000000000000000728630397510402
UBE2J1	0.0000000000000000000000000000000047402611514928	1.70231782714796	0.263	0.083	0.0000000000000000000000000000900791826618178
HLA-DRB6	0.0000000000000000000000000000000049308243847265	4.07508005508604	0.133	0.007	0.0000000000000000000000000000937004557829577
YWHAE	0.00000000000000000000000000000000865232849415087	1.24569777708008	0.335	0.135	0.000000000000000000000000000164420198374349
RPS18P9	0.0000000000000000000000000000000109468971068655	0.888197833513948	0.562	0.353	0.000000000000000000000000000208023885721764
SERPINB1	0.0000000000000000000000000000000128844373625292	1.18458279524843	0.354	0.149	0.000000000000000000000000000244842963200143
CD2	0.0000000000000000000000000000000168259721383632	-0.912644886	0.232	0.448	0.000000000000000000000000000319743948545316
NFRKB	0.0000000000000000000000000000000179672038740096	2.55440304163119	0.174	0.029	0.000000000000000000000000000341430775217805
BCL11B	0.0000000000000000000000000000000237364525987695	-1.458867636	0.112	0.28	0.000000000000000000000000000451063808734416
TSC22D1	0.0000000000000000000000000000000839788885522542	2.29220048362968	0.16	0.022	0.00000000000000000000000000159585081915849
RPL8	0.0000000000000000000000000000000844707392521364	0.717895359319817	0.701	0.545	0.00000000000000000000000000160519745800835
SMIM24	0.000000000000000000000000000000100328198153184	4.49466850826922	0.123	0.004	0.00000000000000000000000000190653674950496
C21orf33	0.000000000000000000000000000000212224508881686	3.17259025490671	0.144	0.015	0.00000000000000000000000000403290234227868
SLA	0.000000000000000000000000000000229896426251337	-1.665773326	0.073	0.219	0.00000000000000000000000000436872178805415
HMGA1	0.000000000000000000000000000000358572432911467	1.9126918048521	0.227	0.065	0.0000000000000000000000000068139519426166
SRPRA	0.000000000000000000000000000000369500845654915	1.65224642119844	0.242	0.072	0.00000000000000000000000000702162456998034
CCR7	0.000000000000000000000000000000607932640071434	-1.490898071	0.071	0.216	0.0000000000000000000000000115525439592775
LEF1	0.000000000000000000000000000000697633739626444	-1.425180544	0.1	0.258	0.0000000000000000000000000132571339541213
AASDHPPT	0.000000000000000000000000000000946717742201473	1.87021863607581	0.193	0.042	0.0000000000000000000000000179904772550546
PRDX1	0.00000000000000000000000000000131952584668397	1.71437689093649	0.243	0.077	0.0000000000000000000000000250749496645355
FAM26F	0.0000000000000000000000000000013555803083029	2.80363102741235	0.144	0.016	0.0000000000000000000000000257600925986801
IPO5	0.0000000000000000000000000000014072867999551	1.84116260028242	0.216	0.057	0.0000000000000000000000000267426710595468
PIP4K2A	0.00000000000000000000000000000144067977715623	-1.099740396	0.16	0.342	0.0000000000000000000000000273772378052998
CD3E	0.00000000000000000000000000000149075149660456	-1.274375414	0.117	0.284	0.0000000000000000000000000283287506899765
CWC15	0.00000000000000000000000000000156567577046496	1.09680936772283	0.41	0.206	0.0000000000000000000000000297525366661456
RGS18	0.00000000000000000000000000000173226887716424	4.68032365559508	0.12	0.005	0.0000000000000000000000000329183054727521
FDX1	0.00000000000000000000000000000222341803770884	2.28541439383676	0.171	0.032	0.0000000000000000000000000422516129705812
COMT	0.00000000000000000000000000000246376712269821	2.38769598655766	0.166	0.028	0.000000000000000000000000046818966632634
NAA20	0.00000000000000000000000000000312243627103072	1.91320616460165	0.198	0.047	0.0000000000000000000000000593356564583968
PMAIP1	0.00000000000000000000000000000433567789673365	2.34385776473795	0.174	0.033	0.0000000000000000000000000823908870716295
FKBP1A	0.0000000000000000000000000000045219802266183	1.71413135713983	0.244	0.077	0.0000000000000000000000000859311902464276
MSRB3	0.00000000000000000000000000000457396973154189	5.41280929023623	0.113	0.003	0.0000000000000000000000000869191468084906
FLJ44635	0.00000000000000000000000000000490074947080495	0.818594465157685	0.64	0.482	0.0000000000000000000000000931289421937065
COX6A1	0.00000000000000000000000000000544681611938133	1.0066234549332	0.455	0.25	0.000000000000000000000000103505846716603
DPYSL2	0.00000000000000000000000000000689835539537667	2.08292299252304	0.182	0.038	0.000000000000000000000000131089447578343
C1QBP	0.00000000000000000000000000000701944442573435	1.41428044490716	0.272	0.097	0.00000000000000000000000013339050242223
TUBA1A	0.00000000000000000000000000000803223343052405	2.06587181278996	0.226	0.068	0.000000000000000000000000152636531880249
TNFSF13B	0.00000000000000000000000000000849716377447145	2.53994870525252	0.154	0.023	0.000000000000000000000000161471603206281
HLA-DMA	0.000000000000000000000000000013917901970606	3.19078079943958	0.134	0.013	0.000000000000000000000000264481891147425
C20orf27	0.0000000000000000000000000000158045974954208	2.87852439407501	0.14	0.016	0.000000000000000000000000300334766205481
ALDOA	0.0000000000000000000000000000242398328445687	1.28384703421837	0.321	0.135	0.00000000000000000000000046062954354534
ATP5A1	0.0000000000000000000000000000310350626624251	1.1157154450023	0.33	0.139	0.000000000000000000000000589759295774064
NOP56	0.000000000000000000000000000033542038949243	1.43292093377983	0.27	0.098	0.000000000000000000000000637399366152464
MRE11	0.0000000000000000000000000000337896951756043	1.80345435046599	0.192	0.046	0.000000000000000000000000642105577422009
EMP1	0.0000000000000000000000000000488968325000053	6.0998711063001	0.107	0.002	0.000000000000000000000000929186507997601
IFITM3	0.0000000000000000000000000000633746841713037	2.4110270841607	0.162	0.029	0.00000000000000000000000120430912330728
KIAA1551	0.0000000000000000000000000000787981374779299	-0.993264787	0.285	0.47	0.0000000000000000000000014974010064931
GADD45A	0.0000000000000000000000000000881604177697694	-2.351484224	0.04	0.152	0.00000000000000000000000167531241887893
DUT	0.0000000000000000000000000000944943287781733	1.40567333272562	0.32	0.139	0.00000000000000000000000179567572977163
HNRNPF	0.000000000000000000000000000139385257125993	1.44719147442903	0.26	0.092	0.00000000000000000000000264873804116524
ZNF331	0.000000000000000000000000000142151717884618	-1.890671456	0.07	0.201	0.00000000000000000000000270130909496139
SNORD57	0.000000000000000000000000000202872767712772	-1.573071308	0.075	0.212	0.0000000000000000000000038551912048458
ATP5B	0.000000000000000000000000000279574062428814	1.52822297782507	0.255	0.089	0.00000000000000000000000531274590833476
TAF1D	0.000000000000000000000000000286630645246644	1.16812341208652	0.341	0.156	0.00000000000000000000000544684215162199
TXLNGY	0.0000000000000000000000000002995562566393	-1.837513063	0.04	0.154	0.00000000000000000000000569246754491663
DCUN1D5	0.000000000000000000000000000445945325471717	2.00058996483355	0.178	0.04	0.00000000000000000000000847429901993904
CD48	0.000000000000000000000000000468617550838503	-0.894251739	0.222	0.408	0.00000000000000000000000890513931858407
CCT2	0.000000000000000000000000000500366614601172	1.54297137495711	0.212	0.06	0.00000000000000000000000950846677726606
EGFL7	0.000000000000000000000000000515482164435653	5.95182825411999	0.104	0.002	0.00000000000000000000000979570757077071
PDE4B	0.000000000000000000000000000527342162366143	-1.57244687	0.129	0.278	0.0000000000000000000000100210831114438
TSPO	0.000000000000000000000000000656391411989129	1.3080288038325	0.274	0.103	0.0000000000000000000000124734060020294
RPS26	0.000000000000000000000000000718981118934537	-0.72273974	0.482	0.636	0.000000000000000000000013662798203113
MCM4	0.000000000000000000000000000751010442021527	2.79600867272616	0.139	0.018	0.0000000000000000000000142714514297351
SPTLC2	0.000000000000000000000000000770064537795489	1.34940231703162	0.233	0.074	0.0000000000000000000000146335364117277
HIST1H2BK	0.000000000000000000000000000881678695253265	2.99137230787808	0.133	0.016	0.0000000000000000000000167545402458978
FOXP1	0.000000000000000000000000000894952594128196	-0.669400599	0.631	0.737	0.0000000000000000000000170067841462181
ANGPT1	0.00000000000000000000000000104121856572783	6.96883393197539	0.101	0.001	0.000000000000000000000019786276404526
CD8A	0.00000000000000000000000000192811854793702	-1.531771035	0.064	0.192	0.0000000000000000000000366400367664472
APRT	0.00000000000000000000000000210189902236939	1.43472088594891	0.255	0.092	0.0000000000000000000000399423871220855
PTTG1IP	0.00000000000000000000000000268423083116811	1.52833237828536	0.226	0.07	0.0000000000000000000000510084384846876
ANKRD12	0.00000000000000000000000000384174593776727	-0.883554633	0.336	0.511	0.0000000000000000000000730046980553914
RBL2	0.00000000000000000000000000523916222704256	-1.016226512	0.19	0.364	0.0000000000000000000000995597998004898
KDELC2	0.0000000000000000000000000056937410936275	3.08119076782355	0.127	0.014	0.000000000000000000000108198162002203
UBE4A	0.00000000000000000000000000827047719461629	1.48928174378354	0.248	0.088	0.000000000000000000000157163878129293
COX5A	0.0000000000000000000000000103687891628774	1.31695288169997	0.27	0.105	0.000000000000000000000197038100462159
MRPL51	0.0000000000000000000000000109543753034786	1.84021563084863	0.183	0.046	0.000000000000000000000208165993892004
HIST1H1C	0.0000000000000000000000000112714466919169	1.28713669489905	0.353	0.175	0.000000000000000000000214191301486497
ETS2	0.0000000000000000000000000159528447134804	2.94183527851516	0.132	0.018	0.000000000000000000000303151908090269
ATP5G3	0.0000000000000000000000000176074875268454	1.21868685677913	0.304	0.132	0.000000000000000000000334595085472642
PSMA6	0.0000000000000000000000000196791366272833	0.931825222724664	0.382	0.194	0.000000000000000000000373962633328265
KLF9	0.0000000000000000000000000212444177469063	-1.736186305	0.091	0.224	0.00000000000000000000040370767044446
PARP8	0.0000000000000000000000000212470924237568	-1.207332542	0.155	0.318	0.000000000000000000000403758497328651
SNRPB	0.000000000000000000000000021940822002559	1.30722674258661	0.277	0.109	0.000000000000000000000416941440514629
RNASEK	0.0000000000000000000000000327165941804578	2.20441698325449	0.165	0.037	0.00000000000000000000062171343921124
RPL18	0.000000000000000000000000046463865289516	0.581167095315246	0.739	0.613	0.000000000000000000000882952832096672
IRAK3	0.0000000000000000000000000512861295535863	2.97526923704566	0.123	0.014	0.0000000000000000000009745903199068
CD164	0.0000000000000000000000000525927236456094	1.0474113183211	0.386	0.199	0.000000000000000000000999419527437515
PDE3B	0.0000000000000000000000000683832916060504	-1.631495632	0.047	0.159	0.00000000000000000000129948769038977
PCLAF	0.000000000000000000000000096024057876438	2.67920271174834	0.14	0.024	0.00000000000000000000182474517182595
C11orf54	0.000000000000000000000000101917651231191	1.87731234455636	0.167	0.038	0.00000000000000000000193674112634631
ITK	0.000000000000000000000000131390862309831	-1.668027821	0.053	0.169	0.00000000000000000000249682055647372
HAUS3	0.000000000000000000000000139930099073344	-1.993553853	0.069	0.188	0.00000000000000000000265909167269076
LDHA	0.000000000000000000000000152409975130169	1.162140889	0.318	0.143	0.0000000000000000000028962467573986
MLEC	0.000000000000000000000000180471043078816	1.85053851481349	0.174	0.043	0.00000000000000000000342949123162673
ITM2A	0.000000000000000000000000192346686359624	1.33319469057737	0.246	0.091	0.00000000000000000000365516408089193
SAMSN1	0.000000000000000000000000206970915314174	-1.584204632	0.099	0.232	0.00000000000000000000393306830371525
SNHG7	0.00000000000000000000000021017740349971	2.26453067916604	0.146	0.027	0.00000000000000000000399400119870498
STOM	0.00000000000000000000000022232289263928	1.05542062004549	0.282	0.114	0.00000000000000000000422480192882424
DNAJB1	0.000000000000000000000000297953538428779	-1.310033677	0.115	0.256	0.00000000000000000000566201109076208
NME1	0.000000000000000000000000304067793264511	2.27254857324536	0.158	0.035	0.00000000000000000000577820027540551
COX6B1	0.000000000000000000000000432113368943474	1.12915966894157	0.325	0.152	0.00000000000000000000821145035003283
SNORD89	0.000000000000000000000000435086845210776	-1.288359732	0.11	0.255	0.00000000000000000000826795531954037
TMEM218	0.000000000000000000000000545254262070178	3.32090141788157	0.109	0.009	0.0000000000000000000103614667421196
PAICS	0.000000000000000000000000633744218179238	1.61057174885628	0.189	0.054	0.0000000000000000000120430413780601
IL6ST	0.000000000000000000000000786257839193871	-1.442243169	0.128	0.27	0.0000000000000000000149412577182011
ARPC5L	0.00000000000000000000000116959502653475	1.69597591478983	0.181	0.049	0.0000000000000000000222258142892399
CBL	0.00000000000000000000000142140979617624	1.40469628218458	0.223	0.077	0.0000000000000000000270110503567371
SNHG5	0.00000000000000000000000144551377286889	-0.744502942	0.443	0.592	0.0000000000000000000274690982258275
RGS2	0.00000000000000000000000155283670522873	-1.764873084	0.056	0.169	0.0000000000000000000295085559094616
HIST1H2AC	0.00000000000000000000000191723207709859	2.69194643160083	0.119	0.015	0.0000000000000000000364331611611045
SOX4	0.00000000000000000000000297738835646893	2.49899323264945	0.13	0.021	0.000000000000000000056579310937979
SPOCK2	0.00000000000000000000000494070736756201	-1.186637858	0.13	0.276	0.000000000000000000093888262105781
RAC1	0.00000000000000000000000509585254462643	1.19382373720458	0.271	0.114	0.0000000000000000000968364859055361
MICU2	0.00000000000000000000000806577042406007	1.17061955196524	0.228	0.08	0.000000000000000000153273835368414
IL32	0.00000000000000000000000847332494084759	-0.499489024	0.261	0.468	0.000000000000000000161018593850927
CD52	0.00000000000000000000000972077283553938	-0.385723491	0.532	0.733	0.000000000000000000184723846193755
APEX1	0.0000000000000000000000118768944983066	1.16983110622198	0.251	0.097	0.00000000000000000022569662615132
MYB	0.0000000000000000000000131191605217269	2.63581628252761	0.115	0.014	0.000000000000000000249303407394376
MPG	0.0000000000000000000000151494684417881	2.16134143334683	0.13	0.022	0.000000000000000000287885348799299
ARRDC3	0.0000000000000000000000180417475440625	-1.572722451	0.104	0.233	0.000000000000000000342847328579821
FABP5	0.0000000000000000000000216592898279337	1.58256095839441	0.189	0.057	0.000000000000000000411591484600224
RILPL2	0.0000000000000000000000219838553848521	1.61082666009211	0.182	0.054	0.000000000000000000417759203878344
THYN1	0.0000000000000000000000269422084282282	1.34906130457195	0.185	0.054	0.00000000000000000051198278676162
EIF5A	0.0000000000000000000000290859303577113	1.25214977063914	0.271	0.117	0.000000000000000000552719934587587
CEP57	0.0000000000000000000000345094940890514	1.12507874212102	0.279	0.122	0.000000000000000000655783916174243
DAD1	0.0000000000000000000000407880850388602	1.24310347006629	0.289	0.13	0.00000000000000000077509597999346
CDK4	0.0000000000000000000000477452498440788	2.6809690279006	0.122	0.019	0.00000000000000000090730298278703
JUNB	0.0000000000000000000000887142010960458	-0.985600412	0.276	0.428	0.00000000000000000168583596342816
CDKN1B	0.0000000000000000000000931672357225504	-1.185514076	0.142	0.283	0.00000000000000000177045698043563
GOLIM4	0.00000000000000000000010699464271687	1.87163001852577	0.127	0.021	0.00000000000000000203321919554868
MT-ATP8	0.000000000000000000000109154864644716	-0.827662434	0.342	0.491	0.00000000000000000207426989284354
STK4	0.000000000000000000000114329076624642	-0.95905433	0.254	0.415	0.00000000000000000217259544309808
IPCEF1	0.000000000000000000000116895023003597	-1.791340715	0.057	0.165	0.00000000000000000222135612213736
RPL29	0.00000000000000000000014329500461853	0.551602681153016	0.715	0.591	0.00000000000000000272303497276592
TNFAIP8	0.000000000000000000000169871113759479	-1.184184069	0.127	0.265	0.00000000000000000322806077477139
CFL1	0.000000000000000000000188801474951168	0.821275232518882	0.461	0.281	0.00000000000000000358779442849704
CPNE1	0.000000000000000000000304854036132674	1.33336649745079	0.205	0.07	0.0000000000000000057931412486292
GTF3A	0.000000000000000000000329820920680472	0.789903318998103	0.482	0.305	0.00000000000000000626758695569101
POLR1D	0.000000000000000000000333526753438491	1.16809081195995	0.246	0.099	0.00000000000000000633800889559165
PHB	0.000000000000000000000335004847739825	1.77906293263031	0.157	0.04	0.00000000000000000636609712159989
YWHAZ	0.000000000000000000000366786803284807	-0.697910133	0.571	0.673	0.00000000000000000697004962282118
C11orf1	0.000000000000000000000423231812277822	1.85397396757845	0.129	0.024	0.00000000000000000804267412871545
RAB10	0.00000000000000000000044997306954466	1.64465194211571	0.162	0.043	0.00000000000000000855083824055717
CTSD	0.000000000000000000000499753809992402	2.05495410462794	0.138	0.03	0.00000000000000000949682165128561
LOC100506844	0.000000000000000000000560403252764728	2.27408050649658	0.13	0.026	0.0000000000000000106493430122881
MT-ATP6	0.000000000000000000000673552342990487	-0.54899654	0.666	0.783	0.0000000000000000127995151738482
CRYBG1	0.000000000000000000000760969912690404	-1.578418535	0.093	0.211	0.0000000000000000144607112508558
AREG	0.000000000000000000000894350664588875	-1.311098571	0.086	0.206	0.0000000000000000169953456791824
ALOX5AP	0.000000000000000000000920525653597976	1.65721370619114	0.176	0.053	0.0000000000000000174927489953223
SNORA109	0.000000000000000000000984024702185447	-1.197594418	0.352	0.498	0.00000000000000001869942141563
HSBP1	0.00000000000000000000104395589327917	1.76366646394356	0.149	0.037	0.0000000000000000198382938399842
TAPT1-AS1	0.00000000000000000000118215026869374	0.581364629425202	0.642	0.509	0.0000000000000000224644015559871
CHCHD2	0.00000000000000000000147806327881095	0.883688245226755	0.405	0.239	0.0000000000000000280876364872444
ATP5F1	0.00000000000000000000154232445184868	1.00573873317773	0.279	0.126	0.0000000000000000293087915584806
MRPL33	0.00000000000000000000166084334484724	1.22242197142005	0.285	0.136	0.0000000000000000315610060821321
MCM3	0.0000000000000000000019173920796895	1.85922066070838	0.135	0.029	0.0000000000000000364362016903396
RAN	0.00000000000000000000224682380995903	0.984586841669174	0.38	0.217	0.0000000000000000426963928606515
GMFG	0.00000000000000000000251434158599247	0.8224800949662	0.471	0.302	0.000000000000000047780033158615
PTGER4	0.00000000000000000000256275073290913	-1.360770255	0.104	0.23	0.0000000000000000486999521774722
HLA-F	0.00000000000000000000281914174990885	-0.822460401	0.236	0.392	0.000000000000000053572150673518
RUNX3	0.00000000000000000000347733091416079	-1.355168233	0.092	0.213	0.0000000000000000660797193617974
PSMA2	0.00000000000000000000358732776439153	1.19632882777054	0.245	0.101	0.0000000000000000681699895067322
SLC25A5	0.00000000000000000000387611735077217	1.12292687012444	0.285	0.134	0.0000000000000000736578580167235
SLC25A3	0.00000000000000000000553502276871023	0.943448189797253	0.327	0.165	0.000000000000000105182037673801
FLI1	0.00000000000000000000648720712416625	1.21306231983712	0.22	0.085	0.000000000000000123276396980531
MCUB	0.00000000000000000000824508518492454	-0.99243529	0.115	0.246	0.000000000000000156681353769121
BCAP31	0.00000000000000000000940509491987566	1.44651721693994	0.192	0.066	0.000000000000000178725018762397
ANKRD28	0.00000000000000000000956123281996327	1.66331989238102	0.203	0.076	0.000000000000000181692107277762
RORA	0.0000000000000000000101191294134791	-1.045793359	0.116	0.247	0.000000000000000192293816244344
OAZ1	0.0000000000000000000173398403832464	0.670454161153684	0.47	0.301	0.000000000000000329508986802832
SERF2	0.0000000000000000000194222965225351	0.476903109118853	0.76	0.628	0.000000000000000369081900817734
RPLP0P2	0.0000000000000000000212984791302175	0.664461514358902	0.588	0.449	0.000000000000000404734998911524
PCNA	0.0000000000000000000289449571693989	2.17392006752755	0.148	0.041	0.000000000000000550041021090087
ATP5E	0.0000000000000000000292168800541856	-0.525529437	0.515	0.662	0.00000000000000055520837166969
HDAC2	0.0000000000000000000300882976894513	1.40928698326563	0.157	0.045	0.000000000000000571767920992643
ZC3H6	0.0000000000000000000308930396188767	-1.564495102	0.061	0.163	0.000000000000000587060431877514
ZFP36	0.0000000000000000000346526509961822	-1.029992275	0.238	0.374	0.00000000000000065850432688045
LGALS1	0.0000000000000000000348876872714915	1.40596590892426	0.207	0.082	0.000000000000000662970721220152
TUFM	0.0000000000000000000392218047355894	1.63798654901745	0.165	0.051	0.000000000000000745331955390405
CAST	0.0000000000000000000446778906766876	-0.974151872	0.13	0.264	0.000000000000000849013956529095
ZBTB44	0.0000000000000000000455018661351425	0.916308416221574	0.318	0.165	0.000000000000000864671962166113
CYTH1	0.0000000000000000000499594773173329	-0.871612745	0.229	0.379	0.000000000000000949379947461277
SMCHD1	0.0000000000000000000686292719981189	-0.844836706	0.316	0.458	0.00000000000000130416205578025
USP1	0.0000000000000000000734496367289927	0.864532641425831	0.262	0.117	0.00000000000000139576344676105
RPL36AL	0.0000000000000000000786696724967239	-0.651301386	0.476	0.602	0.00000000000000149495978645524
NCK2	0.0000000000000000000867305980578835	-1.469197313	0.058	0.158	0.00000000000000164814155489396
MLLT6	0.0000000000000000000974418237096189	-1.029344404	0.128	0.26	0.00000000000000185168697595389
RGCC	0.000000000000000000104114106176583	-1.684534338	0.061	0.162	0.00000000000000197848035967361
KCNA3	0.000000000000000000137015861859868	-1.167591292	0.079	0.19	0.00000000000000260371242292307
SMC4	0.000000000000000000154245838192647	1.07491476010631	0.227	0.094	0.00000000000000293113366317486
MT-CYTB	0.000000000000000000214230372307436	-0.530634863	0.613	0.73	0.00000000000000407101976495821
PSMB8	0.000000000000000000221585924217727	1.22814018475006	0.222	0.092	0.00000000000000421079731790947
GAS5	0.000000000000000000233957340826772	0.63646411003243	0.581	0.434	0.00000000000000444589134773115
HEPACAM	0.000000000000000000265156506179562	-1.170299103	0.081	0.192	0.00000000000000503876908693021
LINC01578	0.000000000000000000390382238302726	-1.258181814	0.116	0.236	0.0000000000000074184336744667
TC2N	0.000000000000000000520575249796385	-0.981671731	0.097	0.215	0.0000000000000098924914718807
PRDX6	0.000000000000000000586866383642043	1.26724245983923	0.189	0.07	0.0000000000000111522218883497
TCF7	0.00000000000000000061070017326362	-0.959174779	0.13	0.26	0.0000000000000116051353925286
BZW2	0.0000000000000000006107665709869	1.72154319683823	0.136	0.036	0.0000000000000116063971484641
RALY	0.00000000000000000066065835859487	1.18358758423904	0.178	0.062	0.0000000000000125544907883783
RNF214	0.000000000000000000736070998454015	1.46083496973319	0.154	0.046	0.0000000000000139875571836217
TIMM13	0.00000000000000000101153591226348	1.52308689833613	0.16	0.051	0.0000000000000192222169407428
SERBP1	0.00000000000000000139721396368658	0.621671547135607	0.526	0.37	0.0000000000000265512569519361
RTN4	0.00000000000000000147754763141643	1.33835091403718	0.189	0.07	0.0000000000000280778376398064
RNF213	0.00000000000000000162057914296063	-0.654889071	0.278	0.436	0.0000000000000307958654536809
REXO2	0.0000000000000000017090997402528	1.39025752226537	0.17	0.058	0.0000000000000324780223640239
IFITM1	0.00000000000000000175448944005713	-0.558343811	0.401	0.557	0.0000000000000333405628294057
ATP5L2	0.0000000000000000018821162980111	1.0641485699011	0.265	0.128	0.0000000000000357658560111049
PSMD8	0.00000000000000000218961498803309	1.48929158974235	0.14	0.039	0.0000000000000416092536175927
NAA38	0.00000000000000000250889117061341	1.12134946715788	0.212	0.087	0.0000000000000476764589151667
NSA2	0.00000000000000000267055649039765	-1.012864095	0.139	0.265	0.0000000000000507485849870265
CCT8	0.00000000000000000298807098666867	1.21463404577186	0.202	0.079	0.0000000000000567823129596648
CHD4	0.00000000000000000336947680077936	0.89819256328727	0.321	0.173	0.0000000000000640301676452101
UQCRH	0.00000000000000000414158542598899	0.758480289264864	0.339	0.187	0.0000000000000787025478500688
PA2G4	0.00000000000000000503722050614616	0.926415003588377	0.321	0.176	0.0000000000000957223012782955
PARP1	0.00000000000000000644114566445659	1.02071519454508	0.252	0.118	0.000000000000122401091061669
GRB2	0.00000000000000000691840325234362	0.792504828629362	0.333	0.181	0.000000000000131470417004286
DDX10	0.00000000000000000708311779916735	1.29197615761153	0.161	0.054	0.000000000000134600487537577
USP10	0.00000000000000000718707177928927	1.22554041636033	0.181	0.066	0.000000000000136575925021834
ELF1	0.00000000000000000873512448743864	-0.947645491	0.221	0.353	0.000000000000165993570634796
UTRN	0.00000000000000000933188159024846	-0.976458211	0.27	0.398	0.000000000000177333745859492
ERBIN	0.0000000000000000103430248866676	-1.051856015	0.121	0.239	0.000000000000196548501921345
CYFIP2	0.0000000000000000109772704626574	-1.032116232	0.097	0.21	0.000000000000208601070601879
TMEM59	0.0000000000000000135730489275167	0.76336759226134	0.265	0.128	0.0000000000002579286487696
PSMB3	0.0000000000000000234363868270137	1.18506170890415	0.195	0.079	0.000000000000445361658873741
CALM1	0.0000000000000000236566317224443	-0.474778132	0.605	0.708	0.000000000000449546972621609
GABARAP	0.0000000000000000241009575398394	1.01753084943868	0.221	0.097	0.000000000000457990496129569
PTPN6	0.0000000000000000241036086986222	1.43285972151413	0.17	0.062	0.000000000000458040876099917
CDK6	0.0000000000000000253823085582114	0.82994241341202	0.292	0.152	0.000000000000482340009531691
NOLC1	0.0000000000000000310459789486894	1.37393179099453	0.17	0.062	0.000000000000589966737961944
PPM1G	0.000000000000000032451200347842	0.939353733896556	0.221	0.097	0.000000000000616670160210042
PTGES3	0.0000000000000000327593680701628	0.813228918058783	0.294	0.15	0.000000000000622526271437304
EMB	0.0000000000000000454761214417731	-0.704860012	0.332	0.466	0.000000000000864182735758015
CNOT6L	0.0000000000000000461513471896105	-1.028311525	0.216	0.339	0.000000000000877014050644169
HSPD1	0.0000000000000000477887756262517	0.826556350596324	0.377	0.231	0.000000000000908130103225661
LYPLA1	0.0000000000000000478866981387493	1.27686597147828	0.178	0.068	0.000000000000909990924730652
PLIN2	0.0000000000000000487153188367747	1.40882190008328	0.155	0.053	0.00000000000092573720385523
NASP	0.0000000000000000520940317004355	0.879903872041268	0.269	0.135	0.000000000000989942884403377
RUNX1	0.0000000000000000592557376742803	1.13142361608758	0.197	0.082	0.00000000000112603678302435
GADD45GIP1	0.0000000000000000613633163888948	1.09576790329672	0.212	0.093	0.00000000000116608710133817
XRN2	0.0000000000000000702772587379341	0.844394569371639	0.29	0.154	0.00000000000133547874779696
PDIA6	0.000000000000000082369158273571	1.18770464502906	0.194	0.08	0.00000000000156526111467267
MATR3	0.0000000000000000876545402067607	-0.631883931	0.464	0.573	0.00000000000166569922754907
VCL	0.0000000000000000907649627944571	1.39794133249817	0.151	0.051	0.00000000000172480658798307
SNRPG	0.0000000000000000941840667484255	0.884841722007842	0.28	0.145	0.00000000000178977982042033
SELENOK	0.0000000000000000966869353664233	-1.050942124	0.182	0.302	0.00000000000183734183276814
STK17A	0.000000000000000114949177980955	-0.814701532	0.16	0.288	0.00000000000218437922917209
POLR2L	0.000000000000000116518627824349	1.09287854110768	0.193	0.078	0.0000000000022142034845461
CALR	0.000000000000000123089913885054	0.651349288300235	0.412	0.261	0.00000000000233907763355768
NMI	0.000000000000000133162249803717	1.13425884247492	0.172	0.064	0.00000000000253048223302004
FOS	0.000000000000000157219002130273	0.85774074129801	0.366	0.227	0.00000000000298763269748157
DSE	0.000000000000000160090110886942	0.759056930877466	0.392	0.248	0.00000000000304219237718455
DNAJC3	0.000000000000000169955819222999	0.992685587700142	0.191	0.077	0.00000000000322967043269466
NDUFA11	0.000000000000000187288352442981	0.846019262465285	0.293	0.156	0.00000000000355904056147398
CAT	0.000000000000000234904536831854	1.21625597979012	0.154	0.053	0.00000000000446389091341571
CLTA	0.000000000000000255538541945401	1.15934883035781	0.156	0.055	0.00000000000485599891258846
MT-ND1	0.000000000000000265048874006257	-0.535247236	0.469	0.595	0.0000000000050367237527409
CAP1	0.000000000000000311152899811776	0.583845236216716	0.485	0.324	0.00000000000591283855512318
SMDT1	0.000000000000000325463811881229	1.26158270728756	0.173	0.067	0.000000000006184788817179
PCBP1	0.000000000000000343620706711985	1.04448628304594	0.223	0.103	0.00000000000652982428964786
RN7SK	0.000000000000000356035031389355	0.765199720535139	0.35	0.209	0.00000000000676573370149192
KDM5A	0.000000000000000450835656802203	0.830053608494973	0.298	0.162	0.00000000000856722998621227
SELENOF	0.00000000000000051010738741091	0.633783220438725	0.3	0.158	0.00000000000969357068296953
CLK1	0.00000000000000059440298934554	-0.887739523	0.195	0.317	0.0000000000112954400065333
LSM12	0.000000000000000596270793266269	0.936614686191606	0.218	0.099	0.0000000000113309338844389
ADK	0.000000000000000610694423928252	1.05944335612171	0.166	0.062	0.0000000000116050261379086
TXN	0.000000000000000661221531473914	0.762620825884292	0.324	0.183	0.0000000000125651927625988
SSRP1	0.000000000000000821873276353103	1.14242266723571	0.189	0.079	0.000000000015618057870538
SNRPC	0.00000000000000098107930034392	1.10247834263858	0.185	0.077	0.0000000000186434499444355
NOP10	0.00000000000000121247173818317	1.04202033056837	0.196	0.085	0.0000000000230406004406947
TOMM7	0.00000000000000124944149915619	-0.634625851	0.397	0.517	0.0000000000237431368084651
NEAT1	0.00000000000000125360769234087	0.965636127348809	0.362	0.228	0.0000000000238223069775535
MGST3	0.00000000000000134071750708842	1.14529476455914	0.173	0.069	0.0000000000254776547872012
TRIR	0.00000000000000145954416353275	1.11760058666458	0.181	0.073	0.0000000000277357177396129
CTSC	0.00000000000000161395729080987	0.947217639198487	0.202	0.089	0.00000000003067003039726
HLA-H	0.00000000000000174415721082955	-0.776364358	0.166	0.289	0.0000000000331442194773938
YWHAB	0.00000000000000176945318270966	-0.556320286	0.426	0.549	0.0000000000336249188310316
ABLIM1	0.00000000000000182888808662985	-0.941690511	0.145	0.258	0.0000000000347543603102271
EIF3F	0.00000000000000224213864362343	0.922917722295127	0.282	0.151	0.000000000042607360644776
RASA2	0.00000000000000230674189976416	-1.094789614	0.101	0.202	0.0000000000438350163212183
AFF1	0.00000000000000285534674412262	1.04520245845634	0.185	0.078	0.0000000000542601541785621
HIST1H1B	0.00000000000000340137718159046	1.4390207951995	0.169	0.069	0.0000000000646363705817634
NME2	0.0000000000000044604344323076	0.721205113676234	0.351	0.217	0.0000000000847616355171413
CAPRIN1	0.00000000000000451313075703249	0.994130598342394	0.183	0.077	0.0000000000857630237758883
PSMB6	0.0000000000000045584037174183	0.929683738803457	0.177	0.072	0.0000000000866233458421
CASP4	0.00000000000000737616331046457	1.03803515614628	0.185	0.079	0.000000000140169231388758
RANBP1	0.00000000000000741437790421633	0.934894455089888	0.208	0.095	0.000000000140895423313823
LOC107984974	0.00000000000000791750550737797	-0.518211853	0.461	0.579	0.000000000150456357156703
UBBP4	0.00000000000000796317840493143	1.19513800355143	0.173	0.072	0.000000000151324279228912
ARPC3	0.00000000000000932233557445532	0.606179662170292	0.444	0.297	0.000000000177152342921374
CDV3	0.00000000000000939822119260675	-0.959913774	0.194	0.305	0.000000000178594397323106
SBDS	0.0000000000000172489957682563	-0.947414829	0.202	0.313	0.000000000327782666584174
ELOB	0.0000000000000194638334450194	0.780518963943688	0.316	0.185	0.000000000369871226955704
H1FX	0.0000000000000208499697929116	0.877862196081548	0.217	0.104	0.000000000396211975974699
CKLF	0.0000000000000235776810229905	1.08257611014576	0.209	0.1	0.000000000448046672479888
PCED1B-AS1	0.0000000000000236138284295168	-0.845312433	0.097	0.197	0.000000000448733581646107
HIST1H4C	0.000000000000030961489543168	0.91442948502959	0.516	0.395	0.000000000588361185788822
MYCBP2	0.0000000000000317468782516646	0.638916374780201	0.453	0.313	0.000000000603285927416382
S100A4	0.000000000000032815195273884	0.5292055844794	0.53	0.379	0.000000000623587155789618
MBNL1	0.0000000000000349139376604128	-0.588411657	0.46	0.563	0.000000000663469557360825
LSM7	0.0000000000000362819726753737	0.661531583576124	0.295	0.165	0.000000000689466326750126
PPP1R2	0.0000000000000386029141327176	-0.770008658	0.205	0.321	0.000000000733571177264032
APOOL	0.0000000000000402240090798995	-0.280350074	0.358	0.507	0.000000000764376844545329
KMT2E	0.0000000000000620958801633799	-0.625193464	0.244	0.369	0.00000000118000801074471
ABCE1	0.0000000000000722706250933525	0.850405464362992	0.182	0.08	0.00000000137335868864898
DUSP2	0.0000000000000729324786085176	-1.042717235	0.162	0.269	0.00000000138593589099766
CCL5	0.00000000000007526894633456	-0.608721446	0.236	0.36	0.00000000143033578719564
RBX1	0.0000000000000778100778807372	0.830318681750842	0.215	0.106	0.00000000147862490996765
OSTC	0.0000000000000833453273303658	0.982458993982283	0.211	0.103	0.00000000158381125525894
TNRC6B	0.0000000000000891418881755278	-0.748185229	0.281	0.398	0.00000000169396330099956
SNRPD3	0.0000000000000948176639459583	0.81927981727564	0.209	0.1	0.00000000180182006796505
MDH1	0.000000000000114438593606293	0.864379874193544	0.199	0.094	0.00000000217467659430038
GCC2	0.000000000000130001446593992	-0.909225861	0.204	0.313	0.00000000247041748962563
SAMHD1	0.000000000000153026437683884	-0.702401953	0.155	0.267	0.00000000290796139530686
SRP9	0.000000000000178958072516774	0.792390965317083	0.264	0.146	0.00000000340074025203625
RAC2	0.000000000000232649514182607	0.970220165951498	0.235	0.128	0.00000000442103871801208
UQCRB	0.000000000000234534295447694	-0.533606503	0.461	0.562	0.00000000445685521639252
CAPZA1	0.000000000000277033623672836	0.455349389724292	0.414	0.267	0.00000000526446995065491
COX8A	0.000000000000387363065358105	0.828512480954171	0.258	0.143	0.00000000736106033100006
TPM3	0.000000000000397023799091742	0.317519502445807	0.779	0.666	0.00000000754464325414037
HDGF	0.000000000000468027192946606	0.757919258763454	0.207	0.1	0.00000000889392074756436
ATRX	0.000000000000567157646425189	-0.672735439	0.299	0.407	0.0000000107776967550179
CORO1A	0.000000000000588908608913342	0.993189260839076	0.223	0.118	0.0000000111910302951802
RNASET2	0.000000000000695429989612825	0.952203236957617	0.193	0.092	0.0000000132152560926125
LITAF	0.000000000000750339946347873	-0.765499381	0.151	0.255	0.0000000142587100004486
HMGN2	0.000000000000824324796779775	0.75310518489631	0.46	0.355	0.0000000156646441132061
IKZF1	0.000000000000826277107109245	-0.763118121	0.201	0.312	0.000000015701743866397
ADD3	0.00000000000146412390342778	-0.577963021	0.282	0.399	0.000000027822746536838
TRMT112	0.00000000000296681660776108	0.745137595551781	0.248	0.139	0.0000000563784159972839
SCAND1	0.00000000000344306738174216	0.675875457937033	0.22	0.114	0.0000000654286094552463
KHDRBS1	0.00000000000440996821915507	0.60887165437979	0.26	0.145	0.0000000838026260686039
SMAP2	0.00000000000448129322269178	-0.794307356	0.229	0.334	0.0000000851580151108119
CBX5	0.0000000000048930477802852	0.748406270971512	0.21	0.108	0.0000000929825869687597
HSPA8	0.00000000000581030895757896	0.564247999294114	0.536	0.422	0.000000110413301120873
RPL19P12	0.00000000000634140056454306	0.53915902675684	0.527	0.406	0.000000120505634928012
GZMA	0.00000000000690653335414838	-0.581879117	0.138	0.239	0.000000131244853328882
XBP1	0.0000000000096349517678184	0.725711863923906	0.244	0.139	0.000000183092988443853
COX7B	0.0000000000118942522598563	0.578250582236996	0.339	0.217	0.000000226026475694049
RPSAP58	0.0000000000182079062250292	0.563015977028154	0.458	0.338	0.000000346004841994231
AKAP13	0.0000000000185803644051611	-0.760732175	0.264	0.367	0.000000353082664791276
SUMO2	0.0000000000195969183433335	0.597488585836758	0.381	0.26	0.000000372400239278367
PRKDC	0.0000000000203433236811457	0.829631696212683	0.225	0.125	0.000000386584179912812
UBL5	0.0000000000314505114301344	0.497016235267073	0.396	0.273	0.000000597654068706845
EIF2S2	0.0000000000441967994469715	0.640437370193193	0.235	0.131	0.0000008398717798908
SRSF5	0.0000000000492681343379737	0.342800394490715	0.627	0.491	0.000000936242356824514
ERH	0.0000000000664248260508891	0.75104429751108	0.245	0.143	0.00000126227096944504
H2AFZ	0.0000000000672723537687639	0.916041790364028	0.257	0.157	0.00000127837653866782
SLC25A6	0.0000000000922793927695133	0.51478601500416	0.384	0.265	0.00000175358530079906
NDUFA13	0.0000000000995984267110852	0.502941510963414	0.377	0.257	0.00000189266890279075
PTPRCAP	0.000000000120032084964824	0.637031997043718	0.391	0.276	0.00000228096971058654
CD69	0.00000000014371422663678	-0.678282441	0.264	0.365	0.00000273100144877872
CCT6A	0.00000000014421101917024	0.525341833973822	0.242	0.139	0.00000274044199729207
COMMD6	0.000000000232772887678085	0.472574430955239	0.527	0.408	0.00000442338318454664
CDC42SE1	0.000000000259730436904518	-0.460090367	0.29	0.402	0.00000493565749249655
XRCC6	0.000000000269514250023041	0.641242966745841	0.282	0.176	0.00000512157929318784
CCND2	0.000000000319939252126332	0.505108900138379	0.384	0.265	0.0000060798056081567
LUC7L3	0.000000000328254209086819	0.495266171532004	0.325	0.211	0.00000623781473527682
TMBIM6	0.000000000356117583649374	0.475859288447285	0.347	0.23	0.00000676730244208906
ANP32A	0.000000000373529018838387	0.520739420614195	0.252	0.149	0.00000709817194498587
ACTR2	0.000000000754618742366962	0.421745918142927	0.502	0.376	0.0000143400199611994
LTB	0.000000000755593720343242	-0.241603151	0.221	0.335	0.0000143585474676826
SNRPD2	0.000000000961361044278733	0.381816225326331	0.476	0.358	0.0000182687439244288
KMT2A	0.00000000109031381551211	0.471391987217305	0.428	0.303	0.0000207192334361766
MSN	0.00000000227884814822522	0.532981945882428	0.344	0.237	0.0000433049513607238
NDUFA4	0.00000000228840275642626	0.359010602623727	0.542	0.429	0.0000434865175803683
DNAJA1	0.00000000329593812689737	0.392051889403021	0.272	0.17	0.0000626327122254307
ARPC5	0.00000000483065419784493	0.440706769319914	0.366	0.254	0.0000917969217216472
NONO	0.00000000570274482150077	0.470507340199344	0.333	0.226	0.000108369259842979
PPP1R15A	0.00000000748216374324128	0.472236284174924	0.26	0.16	0.000142183557612814
ATP5J	0.0000000113703686865318	0.453654587373847	0.29	0.189	0.000216071116150164
HNRNPU	0.0000000115460191008506	0.329682383801237	0.505	0.384	0.000219409000973464
NUCKS1	0.0000000185288200892955	0.405585437064456	0.421	0.312	0.000352103168156883
MYL12B	0.0000000461561801588834	0.386648694027281	0.483	0.375	0.000877105891559262
HNRNPC	0.0000000486700729338988	0.359447826150944	0.491	0.38	0.000924877395962879
S100A6	0.00000013684102552282	-0.343451915	0.302	0.404	0.00260039000801015
SRSF3	0.00000028823875158358	0.339082942151661	0.462	0.362	0.00547740099634276
PDIA3	0.000000451891561611892	0.345787420587254	0.413	0.312	0.00858729534531078
PSME1	0.000000616807739798278	0.259157380706014	0.395	0.286	0.0117211974793867
