# Supplementary material for: Integrated single-cell and bulk RNA dequencing to identify and validate prognostic genes related to T Cell senescence in acute myeloid leukemia
Source: Front Bioinform. 2025 Jun 25;5:1606284. doi: 10.3389/fbinf.2025.1606284 (PMC12238043; doi:10.3389/fbinf.2025.1606284)
Supplement: Supplementary file 7 [file Table1.csv]

Supplementary Table S1. List of CSRGs
NO.	Gene
1	AAK1
2	ABCB1
3	ABCC6
4	ABI3
5	ABI3BP
6	ACER2
7	ACKR1
8	ACLY
9	ADCK5
10	AGO2
11	AGR2
12	AGT
13	AHR
14	AKAP4
15	AKR1B1
16	AKT1
17	AKT1S1
18	AKT3
19	AKTIP
20	ALDH2
21	ALDOA
22	ALKBH3
23	ALOX15B
24	ANAPC1
25	ANLN
26	ANXA5
27	APEX1
28	AR
29	ARF1
30	ARG2
31	ARID1A
32	ARID1B
33	ARID3A
34	ARID4B
35	ARPC1B
36	ARRB1
37	ASAH1
38	ASF1A
39	ASPH
40	ASXL2
41	ATF3
42	ATF6
43	ATF7IP
44	ATG10
45	ATG12
46	ATG16L1
47	ATG4D
48	ATG5
49	ATG7
50	ATM
51	ATP6V0A2
52	ATP6V0C
53	ATR
54	ATRAID
55	ATRX
56	ATXN10
57	AURKA
58	AURKB
59	AXL
60	BAG3
61	BAP1
62	BAZ1A
63	BCL11B
64	BCL2
65	BCL2L1
66	BCL2L2
67	BCL3
68	BCL6
69	BCLAF1
70	BECN1
71	BHLHE40
72	BIN1
73	BIRC5
74	BLK
75	BLVRA
76	BMI1
77	BMP4
78	BMPR2
79	BMS1
80	BNIP3L
81	BRAF
82	BRCA1
83	BRD4
84	BRD7
85	BRIP1
86	BTG1
87	BTG2
88	BTG3
89	BUB1
90	BUB1B
91	CALR
92	CAPNS1
93	CARF
94	CARM1
95	CASP2
96	CAV1
97	CAVIN1
98	CBS
99	CBX5
100	CBX7
101	CBX8
102	CCL2
103	CCN2
104	CCN6
105	CCNA2
106	CCNB1
107	CCND1
108	CCND3
109	CD28
110	CD34
111	CD40LG
112	CD82
113	CDC25A
114	CDC45
115	CDC6
116	CDC7
117	CDCA2
118	CDCA4
119	CDH1
120	CDK1
121	CDK18
122	CDK2
123	CDK2AP1
124	CDK4
125	CDK5
126	CDK5R1
127	CDK6
128	CDKN1A
129	CDKN1B
130	CDKN1C
131	CDKN2A
132	CDKN2AIP
133	CDKN2B
134	CEACAM1
135	CEBPB
136	CEBPG
137	CENPA
138	CHAF1B
139	CHD5
140	CHEK1
141	CHEK2
142	CHUK
143	CIP2A
144	CIT
145	CKAP2
146	CKB
147	CLCA2
148	CLPP
149	CLSPN
150	CLU
151	CNOT6
152	CNOT6L
153	COX5B
154	CPEB1
155	CPT1C
156	CREG1
157	CRISPLD2
158	CSNK1A1
159	CSNK2A1
160	CTH
161	CTNNAL1
162	CTNNB1
163	CTSB
164	CTSD
165	CUL4B
166	CUX1
167	CXCL1
168	CXCR2
169	CYB5R3
170	CYBB
171	CYP26A1
172	DAO
173	DDAH2
174	DDB1
175	DDB2
176	DDIT4
177	DEK
178	DEPTOR
179	DGCR8
180	DHCR24
181	DHRS2
182	DHX9
183	DICER1
184	DIDO1
185	DIRAS3
186	DKC1
187	DLC1
188	DMTF1
189	DNMT1
190	DNMT3A
191	DNMT3B
192	DOT1L
193	DPP4
194	DPY30
195	DTL
196	DUSP1
197	DUSP16
198	DUSP21
199	DUSP3
200	DUSP6
201	DYRK1A
202	E2F1
203	E2F3
204	E2F7
205	ECT2
206	EEF1E1
207	EGFR
208	EGLN1
209	EGR2
210	EHF
211	EHMT2
212	EID3
213	EIF2AK2
214	EIF2AK3
215	EIF4E
216	EIF4EBP1
217	EIF4G2
218	ELAVL1
219	ELOA
220	ENDOG
221	ENG
222	ENO1
223	ENTPD7
224	EP300
225	EPAS1
226	EPHA3
227	EPHA5
228	EPOR
229	ERBB2
230	ERCC1
231	ERRFI1
232	ERVW-1
233	ESPL1
234	ESR1
235	ESRRB
236	ETS1
237	ETS2
238	ETV6
239	EWSR1
240	EZH2
241	FANCD2
242	FASN
243	FASTK
244	FBXO22
245	FBXO31
246	FBXO4
247	FBXO5
248	FBXW11
249	FDPS
250	FERMT1
251	FERMT2
252	FGF21
253	FGFR1
254	FGFR2
255	FGFR3
256	FIS1
257	FLT1
258	FNTB
259	FOS
260	FOXA1
261	FOXD1
262	FOXM1
263	FOXO1
264	FOXO3
265	FOXO4
266	FOXP1
267	FOXP3
268	FOXQ1
269	FSCN1
270	FXN
271	FXR1
272	G6PD
273	GADD45G
274	GAPDH
275	GATA4
276	GDF15
277	GEMIN2
278	GGCT
279	GJA1
280	GKN1
281	GLI1
282	GMNN
283	GMPS
284	GNG11
285	GNMT
286	GPC3
287	GRIK2
288	GRK4
289	GRK6
290	GRN
291	GRPR
292	GRSF1
293	GSK3A
294	GSK3B
295	GTSE1
296	HAS1
297	HAUS4
298	HBP1
299	HDAC1
300	HDAC2
301	HDAC3
302	HDAC4
303	HDAC7
304	HELLS
305	HEPACAM
306	HIF1A
307	HIPK2
308	HIRA
309	HIVEP1
310	HJURP
311	HK3
312	HMGA1
313	HMGA2
314	HMGB1
315	HMGB2
316	HMGB3
317	HMGCR
318	HNRNPA1
319	HNRNPA3
320	HNRNPAB
321	HNRNPC
322	HNRNPD
323	HOPX
324	HOXA9
325	HRAS
326	HS2ST1
327	HSF1
328	HSP90AA1
329	HSP90AB1
330	HSPA1A
331	HSPA2
332	HSPA5
333	HSPA9
334	HSPB1
335	HTRA1
336	HYOU1
337	ID1
338	IFI16
339	IFNG
340	IGFBP1
341	IGFBP3
342	IGFBP5
343	IGFBP7
344	IKBKG
345	IL1A
346	IL1R1
347	IL1RN
348	IL24
349	IL6
350	ILF3
351	ILK
352	IMMT
353	INCENP
354	ING1
355	ING2
356	ING5
357	INPP4B
358	IRAK4
359	IRF1
360	IRF3
361	IRF5
362	IRF7
363	ITGB3
364	ITGB4
365	ITPK1
366	ITPKB
367	ITPR1
368	ITPR2
369	ITPR3
370	ITSN2
371	JAK2
372	JPT1
373	JUN
374	JUNB
375	KAT5
376	KCNA1
377	KCNJ12
378	KDM1A
379	KDM2B
380	KDM4A
381	KDM4C
382	KDM5B
383	KDM6B
384	KDR
385	KEAP1
386	KIF11
387	KIF20A
388	KIF2C
389	KIFC1
390	KL
391	KLF4
392	KNDC1
393	KRT19
394	KSR2
395	LAMP2
396	LATS1
397	LATS2
398	LAYN
399	LBR
400	LCN2
401	LEO1
402	LGALS3
403	LIMA1
404	LIMK1
405	LIN52
406	LIN54
407	LIN9
408	LMNA
409	LMNB1
410	LNCTAM34A
411	LOX
412	LOXL2
413	LPAR1
414	LPAR3
415	LRRK2
416	LY6D
417	MAD1L1
418	MAD2L1
419	MAEL
420	MAF
421	MAGEA2
422	MAGOHB
423	MAP2K1
424	MAP2K2
425	MAP2K3
426	MAP2K6
427	MAP2K7
428	MAP3K14
429	MAP3K5
430	MAP3K6
431	MAP3K7
432	MAP4K1
433	MAPK1
434	MAPK12
435	MAPK14
436	MAPK9
437	MAPKAPK5
438	MARCHF5
439	MARCKS
440	MAST1
441	MATK
442	MAVS
443	MCAM
444	MCL1
445	MCM3AP
446	MCM7
447	MCRS1
448	MCU
449	MDC1
450	MDH1
451	MDK
452	MDM2
453	MDP1
454	ME1
455	ME2
456	MECP2
457	MED12
458	MEF2A
459	MEIS2
460	MEN1
461	MEOX1
462	MET
463	METTL14
464	MIF
465	MINK1
466	MITF
467	MKRN1
468	MME
469	MMP7
470	MMP9
471	MNX1
472	MOB3A
473	MORC3
474	MORF4L1
475	MOS
476	MRTFA
477	MRTFB
478	MSN
479	MST1
480	MT1G
481	MTDH
482	MTHFD2
483	MTOR
484	MUC4
485	MUS81
486	MVK
487	MVP
488	MXD4
489	MYBBP1A
490	MYBL2
491	MYC
492	MYCN
493	MYD88
494	MYLK
495	NACC1
496	NADK
497	NAMPT
498	NANOG
499	NBN
500	NBR1
501	NCAPG2
502	NCAPH2
503	NDRG1
504	NDST2
505	NEDD4
506	NEK1
507	NEK2
508	NEK4
509	NEK6
510	NEK9
511	NF1
512	NF2
513	NFE2L2
514	NFKB2
515	NFKBIA
516	NHEJ1
517	NINJ1
518	NIPA2
519	NLK
520	NLRX1
521	NOLC1
522	NOTCH1
523	NOTCH3
524	NOX1
525	NOX4
526	NPM1
527	NQO1
528	NR1H2
529	NR2E1
530	NRAS
531	NRF1
532	NRSN2
533	NSUN2
534	NTN4
535	NUAK1
536	NUAK2
537	NUDT5
538	NUTF2
539	OGG1
540	OGT
541	OPA1
542	ORAI1
543	ORC1
544	OTX2
545	OXTR
546	P2RY14
547	P3H1
548	PAK2
549	PAK4
550	PAPSS2
551	PARK7
552	PARP1
553	PATZ1
554	PAX8
555	PBRM1
556	PCGF2
557	PDCD10
558	PDCD11
559	PDCD4
560	PDGFB
561	PDIK1L
562	PDPK1
563	PDZD2
564	PEA15
565	PEBP1
566	PELP1
567	PES1
568	PEX19
569	PGR
570	PHB
571	PHB2
572	PHGDH
573	PI4KB
574	PIK3C2A
575	PIK3CA
576	PIK3R5
577	PIM1
578	PIN1
579	PINK1
580	PINX1
581	PIR
582	PITX1
583	PLA2G2A
584	PLA2R1
585	PLD2
586	PLK1
587	PML
588	PMVK
589	PNPT1
590	PON1
591	POT1
592	POU3F1
593	POU5F1
594	PPARG
595	PPARGC1A
596	PPIB
597	PPM1B
598	PPM1D
599	PPP1R13B
600	PPP2R1A
601	PPP2R5A
602	PRKAA2
603	PRKCD
604	PRKCH
605	PRKD1
606	PRKD2
607	PRKDC
608	PRKN
609	PRMT1
610	PRMT6
611	PRODH
612	PROX1
613	PRPF19
614	PSMA2
615	PSMA5
616	PSMB1
617	PSMB5
618	PSMD14
619	PTEN
620	PTGS2
621	PTK2
622	PTPN1
623	PTPN6
624	PTTG1
625	PURB
626	PYGL
627	RACGAP1
628	RACK1
629	RAD21
630	RAD23B
631	RAD51C
632	RAF1
633	RAN
634	RANBP9
635	RAP1GAP
636	RAPGEF4
637	RARB
638	RASSF1
639	RASSF4
640	RASSF5
641	RB1
642	RBBP4
643	RBL1
644	RBL2
645	RBM38
646	RBM39
647	RBP1
648	RBP2
649	RBPJ
650	RBX1
651	RCC1
652	RECK
653	RECQL4
654	RELA
655	RELB
656	RHOA
657	RNASEH2A
658	RNASEH2B
659	RNASEL
660	ROMO1
661	RPL11
662	RPS14
663	RPS6KB1
664	RPS9
665	RPTOR
666	RRAD
667	RRAS2
668	RRM1
669	RRM2
670	RRM2B
671	RRP8
672	RTN4
673	RUNX1
674	RUVBL2
675	S100A6
676	SALL1
677	SAMHD1
678	SAT2
679	SDC1
680	SELENBP1
681	SELENOH
682	SENP1
683	SENP7
684	SERPINB2
685	SERPINE1
686	SETD1A
687	SFN
688	SFRP1
689	SGK1
690	SIAH1
691	SIK1
692	SIN3B
693	SIRT1
694	SIRT2
695	SIRT3
696	SIRT6
697	SIRT7
698	SIX1
699	SIX6
700	SKP2
701	SLC13A3
702	SLC16A7
703	SLC25A5
704	SLC31A2
705	SLC52A1
706	SLC5A2
707	SMAD1
708	SMAD2
709	SMAD3
710	SMAD5
711	SMAD6
712	SMARCA2
713	SMARCA4
714	SMARCB1
715	SMARCD1
716	SMC1A
717	SMC2
718	SMG1
719	SMURF2
720	SNAI1
721	SOCS1
722	SOD1
723	SOD2
724	SORBS2
725	SOX1
726	SOX2
727	SOX4
728	SOX5
729	SP1
730	SPAG9
731	SPARC
732	SPHK1
733	SPI1
734	SPIN1
735	SPOP
736	SRC
737	SREBF1
738	SRF
739	SRSF1
740	SRSF2
741	SRSF3
742	SSX2
743	STAG2
744	STAT1
745	STAT3
746	STAT5A
747	STAT5B
748	STAT6
749	STIM1
750	STK32C
751	STK4
752	STK40
753	STN1
754	STUB1
755	SUMO2
756	SUMO3
757	SUPT5H
758	SUV39H1
759	SUZ12
760	SYK
761	SYT1
762	SYT7
763	TACC3
764	TAGLN
765	TBK1
766	TBPL1
767	TBX2
768	TBX3
769	TEAD1
770	TEAD4
771	TERF2
772	TERT
773	TFDP1
774	TFG
775	TGFB1I1
776	TGFB2
777	TGFBI
778	TGFBR1
779	TGFBR2
780	THRB
781	TIGAR
782	TIMELESS
783	TLR10
784	TLR2
785	TLR3
786	TLR4
787	TLR8
788	TMEM9B
789	TNFSF13
790	TNFSF15
791	TOM1
792	TOP1
793	TOP3A
794	TOPBP1
795	TP53
796	TP53BP1
797	TP53BP2
798	TP53I3
799	TP53INP1
800	TP63
801	TPP1
802	TPR
803	TPX2
804	TRA2B
805	TRDMT1
806	TRIM28
807	TRPM7
808	TRPM8
809	TRRAP
810	TSC22D1
811	TTK
812	TWIST1
813	TWIST2
814	TXN
815	TXNIP
816	TYK2
817	TYMS
818	UBE2C
819	UBE2I
820	UBE2N
821	UBE2V1
822	UBE2V2
823	UBE3A
824	UBTD1
825	UHRF1
826	ULK3
827	USP1
828	USP28
829	UTP6
830	VCAN
831	VDR
832	VEGFA
833	VENTX
834	WEE1
835	WIF1
836	WIPI1
837	WNT16
838	WNT2
839	WNT5A
840	WNT7B
841	WRN
842	WSB1
843	WT1
844	WWP1
845	XAF1
846	XIAP
847	XPC
848	XPO1
849	YAP1
850	YBX1
851	YEATS4
852	YPEL3
853	YWHAB
854	YWHAZ
855	YY1
856	ZCCHC10
857	ZDHHC3
858	ZEB1
859	ZFP36
860	ZFX
861	ZMAT3
862	ZMPSTE24
863	ZMYND11
864	ZNF148
865	ZNF207
866	ZNF217
