# Supplementary material for: Integrated single-cell and bulk RNA dequencing to identify and validate prognostic genes related to T Cell senescence in acute myeloid leukemia
Source: Front Bioinform. 2025 Jun 25;5:1606284. doi: 10.3389/fbinf.2025.1606284 (PMC12238043; doi:10.3389/fbinf.2025.1606284)
Supplement: Supplementary file 8 [file Table5.csv]

Supplementary Table S5. 31 cross-candidate genesThe candidate genes
NO.	Gene
1	CDK6
2	JUNB
3	CD34
4	ZFP36
5	SOX4
6	CDK4
7	APEX1
8	CALR
9	ETS1
10	NFKBIA
11	RBM38
12	PRKDC
13	SAMHD1
14	FOS
15	BCL11B
16	BTG1
17	PEBP1
18	CTSD
19	HSP90AB1
20	TXNIP
21	CBX5
22	SUMO2
23	HDAC2
24	PARP1
25	HOXA9
26	NOLC1
27	RAN
28	STK4
29	SLC25A5
30	YBX1
31	TXN
